# Supplementary material for: Improving the Accuracy of Saffron Adulteration Classification and Quantification through Data Fusion of Thin-Layer Chromatography Imaging and Raman Spectral Analysis
Source: Foods. 2023 Jun 9;12(12):2322. doi: 10.3390/foods12122322 (PMC10297485; doi:10.3390/foods12122322)
Supplement: Supplementary file 1 [file foods-12-02322-s001.zip]

Archive with 1 entries (1 files):
- foods-2412740-supplementary.pptx
